# Supplementary material for: Comparison of mid-term outcomes between unilateral biportal endoscopic and minimally invasive transforaminal lumbar interbody fusion in the treatment of single-level lumbar degenerative disease
Source: PLoS One. 2025 Apr 29;20(4):e0321569. doi: 10.1371/journal.pone.0321569 (PMC12040190; doi:10.1371/journal.pone.0321569)
Supplement: S1 File — (ZIP) [file pone.0321569.s001.zip › S1-Demographic information.xlsx]

## Sheet: Sheet1
Number	Group	BMI	Diagnosis lumbar disc herniation （LDH） lumbar spinal stenosis （LSS） lumbar spondylolisthesis （LSL）	Duration of Symptoms （month）	Surgical segment L4-5	Surgical segment L5-S1	Hypertension	Diabetes	Follow-up (month)	Postoperative hospital stay (day)	Time to ambulation (hour)
1	ULIF	22.1	Recurrent LDH	34	1				43	12	38
2	ULIF	19.4	LSS	18	1		1		46	5	18
3	ULIF	30.3	LSL	32	1				40	5	20
4	ULIF	19.8	LSS	24		1			44	8	22
5	ULIF	20.1	LSS	19	1		1		38	5	25
6	ULIF	20.8	LSS	27	1			1	37	6	22
7	ULIF	21.2	LSL	29	1		1		40	9	38
8	ULIF	21.9	LSS	28	1				36	8	28
9	ULIF	23.1	LSS	16	1		1	1	39	7	26
10	ULIF	23.3	LSS	35		1			37	3	17
11	ULIF	22.9	LSS	17	1				47	13	33
12	ULIF	23.4	LSS	29	1				40	5	24
13	ULIF	23.5	LSS	31		1	1	1	42	7	25
14	ULIF	33.3	LSS	24	1				42	5	23
15	ULIF	24.6	LSL	24	1				42	5	21
16	ULIF	23.6	Recurrent LDH	35		1	1		45	12	33
17	ULIF	23.8	LSS	13	1		1		38	10	30
18	ULIF	27.3	LSS	17	1				43	8	30
19	ULIF	23.9	LSS	32	1				47	15	40
20	ULIF	23.9	LSL	26	1				45	3	21
21	ULIF	25.2	LSS	18		1	1		36	9	32
22	ULIF	25.9	LSS	18	1		1	1	39	10	35
23	ULIF	26.8	LSS	32	1				40	5	27
24	ULIF	27.8	LSL	17	1		1		42	7	23
25	ULIF	28.5	LSS	34	1			1	42	6	22
26	ULIF	29.6	LSS	32		1			39	7	24
27	ULIF	30.2	LSS	23	1		1		41	5	24
28	ULIF	31.6	LSS	28		1		1	38	8	24
29	ULIF	32.4	LSL	31	1		1		46	12	37
30	ULIF	24.9	LSS	25		1	1	1	38	8	25
31	ULIF	25.4	LSS	26	1		1	1	36	9	30
32	ULIF	25.6	LSS	23	1				45	16	27
33	ULIF	31.4	LSS	8		1			48	11	44
34	ULIF	27.1	LSS	30	1		1		44	10	32
35	ULIF	28.6	LSS	30		1			38	10	32
1	MIS-TLIF	19.3	LSS	24	1				43	18	50
2	MIS-TLIF	20.1	Recurrent LDH	31		1			44	8	32
3	MIS-TLIF	20.6	LSL	13	1				38	9	32
4	MIS-TLIF	21.4	LSS	29	1		1		37	13	45
5	MIS-TLIF	22.3	LSS	26			1		37	13	39
6	MIS-TLIF	22.7	LSL	31	1			1	40	8	31
7	MIS-TLIF	22.3	LSL	16		1			52	15	47
8	MIS-TLIF	22.5	LSS	11	1			1	39	16	43
9	MIS-TLIF	22.9	LSS	27	1		1		45	17	43
10	MIS-TLIF	32.8	LSS	15		1			51	7	34
11	MIS-TLIF	27.7	LSS	28	1				37	11	40
12	MIS-TLIF	23	LSS	32	1				42	5	28
13	MIS-TLIF	23.2	LSS	32	1		1		46	12	43
14	MIS-TLIF	26.7	LSS	28		1	1	1	38	14	41
15	MIS-TLIF	23.3	LSS	19	1				40	12	40
16	MIS-TLIF	23.6	LSS	26	1		1		42	6	25
17	MIS-TLIF	24.6	LSS	30	1		1	1	45	12	32
18	MIS-TLIF	25.3	LSS	27	1				36	7	30
19	MIS-TLIF	26.2	LSS	19		1			45	9	24
20	MIS-TLIF	27.2	Recurrent LDH	31	1		1		45	9	23
21	MIS-TLIF	28	LSS	21	1			1	45	7	20
22	MIS-TLIF	28.7	LSS	14	1				42	15	44
23	MIS-TLIF	29.9	Recurrent LDH	29	1				45	10	22
24	MIS-TLIF	31.2	LSS	32	1		1		40	14	43
25	MIS-TLIF	31.7	LSL	14		1			48	4	30
26	MIS-TLIF	24.3	LSS	28	1		1		40	11	37
27	MIS-TLIF	24.9	LSS	19	1				48	6	31
28	MIS-TLIF	25	LSS	26		1			36	10	30
29	MIS-TLIF	30.7	LSL	12		1			48	4	30
30	MIS-TLIF	26.4	LSS	23	1		1		42	17	43
31	MIS-TLIF	27.9	LSS	20	1				41	10	36
32	MIS-TLIF	28.1	LSS	30	1		1	1	46	11	31
33	MIS-TLIF	19.2	LSS	22	1				43	7	38
34	MIS-TLIF	24.7	LSS	24		1	1	1	38	10	26
35	MIS-TLIF	23.8	LSS	19	1				39	4	29
36	MIS-TLIF	26.8	LSS	20		1	1	1	42	13	49
37	MIS-TLIF	27.7	LSS	22	1				43	10	42
38	MIS-TLIF	29.5	LSS	20	1				51	13	41
39	MIS-TLIF	19.7	LSS	25	1		1	1	41	12	46
40	MIS-TLIF	24.8	LSS	29	1		1		40	5	30
41	MIS-TLIF	23.5	LSS	31	1				44	13	35
42	MIS-TLIF	23.7	LSS	14		1	1		42	13	42
