# Supplementary material for: Comparison of mid-term outcomes between unilateral biportal endoscopic and minimally invasive transforaminal lumbar interbody fusion in the treatment of single-level lumbar degenerative disease
Source: PLoS One. 2025 Apr 29;20(4):e0321569. doi: 10.1371/journal.pone.0321569 (PMC12040190; doi:10.1371/journal.pone.0321569)
Supplement: S2 File — (ZIP) [file pone.0321569.s002.zip › S2-blood loss.xlsx]

## Sheet: Sheet1
Number	Group	Estimate blood loss （ml）	Postoperative drainage volume (ml)
1	ULIF	235	116
2	ULIF	157	59
3	ULIF	161	63
4	ULIF	186	62
5	ULIF	184	66
6	ULIF	136	53
7	ULIF	202	107
8	ULIF	191	68
9	ULIF	171	66
10	ULIF	152	58
11	ULIF	213	92
12	ULIF	173	61
13	ULIF	180	63
14	ULIF	171	66
15	ULIF	158	56
16	ULIF	233	110
17	ULIF	221	95
18	ULIF	207	73
19	ULIF	251	129
20	ULIF	116	55
21	ULIF	210	96
22	ULIF	216	98
23	ULIF	168	75
24	ULIF	137	50
25	ULIF	167	58
26	ULIF	166	55
27	ULIF	146	59
28	ULIF	190	62
29	ULIF	217	84
30	ULIF	183	69
31	ULIF	200	76
32	ULIF	203	77
33	ULIF	248	118
34	ULIF	213	80
35	ULIF	214	87
1	MIS-TLIF	256	132
2	MIS-TLIF	198	90
3	MIS-TLIF	198	88
4	MIS-TLIF	235	111
5	MIS-TLIF	218	99
6	MIS-TLIF	198	88
7	MIS-TLIF	258	126
8	MIS-TLIF	236	106
9	MIS-TLIF	242	112
10	MIS-TLIF	187	87
11	MIS-TLIF	202	92
12	MIS-TLIF	163	81
13	MIS-TLIF	215	106
14	MIS-TLIF	232	112
15	MIS-TLIF	219	99
16	MIS-TLIF	181	83
17	MIS-TLIF	218	96
18	MIS-TLIF	109	74
19	MIS-TLIF	168	57
20	MIS-TLIF	184	75
21	MIS-TLIF	184	68
22	MIS-TLIF	232	105
23	MIS-TLIF	202	81
24	MIS-TLIF	229	108
25	MIS-TLIF	150	81
26	MIS-TLIF	215	96
27	MIS-TLIF	186	86
28	MIS-TLIF	195	86
29	MIS-TLIF	177	76
30	MIS-TLIF	231	122
31	MIS-TLIF	203	98
32	MIS-TLIF	205	88
33	MIS-TLIF	191	92
34	MIS-TLIF	190	84
35	MIS-TLIF	158	68
36	MIS-TLIF	258	140
37	MIS-TLIF	223	100
38	MIS-TLIF	240	127
39	MIS-TLIF	223	110
40	MIS-TLIF	176	80
41	MIS-TLIF	221	93
42	MIS-TLIF	224	118
