# Supplementary material for: Comparison of mid-term outcomes between unilateral biportal endoscopic and minimally invasive transforaminal lumbar interbody fusion in the treatment of single-level lumbar degenerative disease
Source: PLoS One. 2025 Apr 29;20(4):e0321569. doi: 10.1371/journal.pone.0321569 (PMC12040190; doi:10.1371/journal.pone.0321569)
Supplement: S3 File — (ZIP) [file pone.0321569.s003.zip]

Archive with 10 entries (9 files):
- S3-Inflammatory factors /
- __MACOSX/._S3-Inflammatory factors 
- S3-Inflammatory factors /IL-6.xlsx
- __MACOSX/S3-Inflammatory factors /._IL-6.xlsx
- S3-Inflammatory factors /CK.xlsx
- __MACOSX/S3-Inflammatory factors /._CK.xlsx
- S3-Inflammatory factors /ESR.xlsx
- __MACOSX/S3-Inflammatory factors /._ESR.xlsx
- S3-Inflammatory factors /CRP.xlsx
- __MACOSX/S3-Inflammatory factors /._CRP.xlsx
