# Supplementary material for: Comparison of mid-term outcomes between unilateral biportal endoscopic and minimally invasive transforaminal lumbar interbody fusion in the treatment of single-level lumbar degenerative disease
Source: PLoS One. 2025 Apr 29;20(4):e0321569. doi: 10.1371/journal.pone.0321569 (PMC12040190; doi:10.1371/journal.pone.0321569)
Supplement: S3 File — (ZIP) [file pone.0321569.s003.zip › S3-Inflammatory factors /IL-6.xlsx]

## Sheet: Sheet1
Number	Group	IL-6-pre-op （pg/mL）	IL-6-1D-post-op （pg/mL）	IL-6-3D-post-op （pg/mL）	IL-6-7D-post-op （pg/mL）
1	ULIF	1.5	83.1	64	23.7
2	ULIF	2.4	39.6	24.1	14.1
3	ULIF	3.4	39	22.9	13
4	ULIF	2.5	67.8	45.5	21.6
5	ULIF	2.6	65.4	44.5	19.3
6	ULIF	2.5	15.4	11.5	7
7	ULIF	1.8	47.2	30.6	14.4
8	ULIF	3.1	63.3	44.4	19.3
9	ULIF	3.2	20.8	12.7	8.6
10	ULIF	2.7	15.8	12.7	7.8
11	ULIF	2.1	81.4	56.3	23.4
12	ULIF	3.6	45.9	29.9	14.3
13	ULIF	2.9	45.5	28.8	14.2
14	ULIF	3.1	39.8	27	14.1
15	ULIF	4	21	18.8	8.7
16	ULIF	3.7	71	51.1	22.2
17	ULIF	3.7	59.5	44.2	19
18	ULIF	2.1	49.1	32.1	14.4
19	ULIF	2.3	68	46	21.7
20	ULIF	1.5	28	20.1	8.8
21	ULIF	1.3	57.6	44	18
22	ULIF	2	55.4	40.3	17.8
23	ULIF	4.1	36.2	22.8	12.5
24	ULIF	2.9	35.4	21.6	12.1
25	ULIF	3.3	33.1	21.4	11.8
26	ULIF	3.4	33	21.2	10.4
27	ULIF	3	32	20.5	10.2
28	ULIF	2.8	54.8	37.6	17.6
29	ULIF	3.6	53.7	36.1	17.3
30	ULIF	2.6	49.1	31.7	14.4
31	ULIF	3	52.1	35.4	17.1
32	ULIF	3.3	51.9	34.7	16.4
33	ULIF	2.6	51.5	33.6	16.1
34	ULIF	2.7	51.4	32.8	15.7
35	ULIF	2.7	51	32.5	14.5
1	MIS-TLIF	3.4	66.4	44	19.4
2	MIS-TLIF	1.8	59	37.9	15.9
3	MIS-TLIF	3.8	60.2	38.2	16.8
4	MIS-TLIF	2.7	93.2	63.6	29.7
5	MIS-TLIF	1.6	29.6	25.3	10.9
6	MIS-TLIF	3.9	26.9	22.7	10.1
7	MIS-TLIF	2.3	88.7	60.3	27.7
8	MIS-TLIF	2.6	65.8	42.9	19.2
9	MIS-TLIF	3.7	82.3	58.9	24.9
10	MIS-TLIF	3.4	38.4	27.5	11.6
11	MIS-TLIF	3.5	35.6	27.3	11
12	MIS-TLIF	4.6	35	25.8	11
13	MIS-TLIF	3.6	81	56.1	23.2
14	MIS-TLIF	2.6	76.5	55.2	22.2
15	MIS-TLIF	3.1	64.4	41	17.5
16	MIS-TLIF	3.9	26.4	19	9.7
17	MIS-TLIF	3.4	65.4	41.8	17.8
18	MIS-TLIF	2.2	45.7	30	13.4
19	MIS-TLIF	2.4	44.8	29.9	13.1
20	MIS-TLIF	4.2	41.1	29.9	12.7
21	MIS-TLIF	2.6	40.1	29.8	12.1
22	MIS-TLIF	3.2	75.9	54.1	21.9
23	MIS-TLIF	2.4	22.8	18.6	9.6
24	MIS-TLIF	1.9	72	53.8	20.7
25	MIS-TLIF	2.9	10.5	17	8
26	MIS-TLIF	2.8	61.9	40.7	17.4
27	MIS-TLIF	4	51.2	33.5	13.8
28	MIS-TLIF	2.5	50	32.7	13.8
29	MIS-TLIF	1.8	48.8	32.1	13.6
30	MIS-TLIF	3	71.8	51.3	20.6
31	MIS-TLIF	3.2	61.5	40.4	17.2
32	MIS-TLIF	3.2	57.4	36.1	15.7
33	MIS-TLIF	3.1	54.5	36	15.6
34	MIS-TLIF	3.8	53.8	34.9	15.3
35	MIS-TLIF	3.7	53.8	34	14.3
36	MIS-TLIF	2.5	71.7	49.4	20.5
37	MIS-TLIF	2.4	65.5	42.9	18.9
38	MIS-TLIF	2.4	68.2	46.5	19.9
39	MIS-TLIF	3.1	65.5	42.3	18.9
40	MIS-TLIF	2.1	51.6	33.9	13.9
41	MIS-TLIF	1.6	61.1	40.2	16.9
42	MIS-TLIF	1	67.4	44.8	19.7
