# Supplementary material for: Comparison of mid-term outcomes between unilateral biportal endoscopic and minimally invasive transforaminal lumbar interbody fusion in the treatment of single-level lumbar degenerative disease
Source: PLoS One. 2025 Apr 29;20(4):e0321569. doi: 10.1371/journal.pone.0321569 (PMC12040190; doi:10.1371/journal.pone.0321569)
Supplement: S3 File — (ZIP) [file pone.0321569.s003.zip › S3-Inflammatory factors /CK.xlsx]

## Sheet: Sheet1
Number	Group	CK-pre-op (U/L)	CK-1D-post-op (U/L)	CK-3D-post-op (U/L)	CK-7D-post-op (U/L)
1	ULIF	81	342	256	119
2	ULIF	88	268	130	73
3	ULIF	121	248	174	28
4	ULIF	57	280	201	79
5	ULIF	121	279	179	84
6	ULIF	34	162	124	27
7	ULIF	143	283	256	91
8	ULIF	132	297	203	97
9	ULIF	27	203	157	25
10	ULIF	31	220	139	46
11	ULIF	141	420	241	121
12	ULIF	56	275	180	80
13	ULIF	108	272	181	86
14	ULIF	60	271	186	58
15	ULIF	76	227	125	40
16	ULIF	123	375	294	162
17	ULIF	80	338	225	99
18	ULIF	30	206	163	24
19	ULIF	53	363	203	140
20	ULIF	74	225	167	33
21	ULIF	58	335	267	69
22	ULIF	127	330	222	104
23	ULIF	66	230	161	43
24	ULIF	57	226	154	45
25	ULIF	65	242	167	47
26	ULIF	92	236	148	51
27	ULIF	37	235	174	38
28	ULIF	107	318	213	112
29	ULIF	110	324	233	111
30	ULIF	50	270	193	100
31	ULIF	103	307	215	93
32	ULIF	138	304	254	95
33	ULIF	82	358	283	113
34	ULIF	158	354	244	114
35	ULIF	128	298	207	94
1	MIS-TLIF	119	465	287	117
2	MIS-TLIF	104	418	205	44
3	MIS-TLIF	55	409	300	159
4	MIS-TLIF	82	389	228	72
5	MIS-TLIF	141	389	223	70
6	MIS-TLIF	47	385	204	41
7	MIS-TLIF	95	384	292	134
8	MIS-TLIF	56	382	284	117
9	MIS-TLIF	116	380	294	146
10	MIS-TLIF	44	380	282	109
11	MIS-TLIF	106	378	272	101
12	MIS-TLIF	81	374	283	113
13	MIS-TLIF	71	374	279	102
14	MIS-TLIF	84	373	228	74
15	MIS-TLIF	144	369	281	103
16	MIS-TLIF	35	366	272	100
17	MIS-TLIF	99	363	270	99
18	MIS-TLIF	90	350	273	101
19	MIS-TLIF	93	349	328	163
20	MIS-TLIF	81	346	288	126
21	MIS-TLIF	71	346	230	77
22	MIS-TLIF	159	343	232	77
23	MIS-TLIF	76	327	222	65
24	MIS-TLIF	99	325	216	63
25	MIS-TLIF	90	323	207	50
26	MIS-TLIF	24	321	215	59
27	MIS-TLIF	154	314	206	44
28	MIS-TLIF	25	313	211	51
29	MIS-TLIF	27	310	216	61
30	MIS-TLIF	91	306	213	58
31	MIS-TLIF	127	302	135	25
32	MIS-TLIF	85	289	265	97
33	MIS-TLIF	43	289	248	83
34	MIS-TLIF	103	287	251	88
35	MIS-TLIF	25	281	260	94
36	MIS-TLIF	93	281	243	83
37	MIS-TLIF	80	267	237	79
38	MIS-TLIF	74	257	195	40
39	MIS-TLIF	66	253	192	31
40	MIS-TLIF	124	249	193	34
41	MIS-TLIF	66	240	193	40
42	MIS-TLIF	51	232	168	27
