# Supplementary material for: Comparison of mid-term outcomes between unilateral biportal endoscopic and minimally invasive transforaminal lumbar interbody fusion in the treatment of single-level lumbar degenerative disease
Source: PLoS One. 2025 Apr 29;20(4):e0321569. doi: 10.1371/journal.pone.0321569 (PMC12040190; doi:10.1371/journal.pone.0321569)
Supplement: S3 File — (ZIP) [file pone.0321569.s003.zip › S3-Inflammatory factors /ESR.xlsx]

## Sheet: Sheet1
Number	Group	ESR-pre-op (mm/h)	ESR-1D-post-op (mm/h)	ESR-3D-post-op (mm/h)	ESR-7D-post-op (mm/h)
1	ULIF	13.8	44.5	61.2	40.8
2	ULIF	9.6	33.5	63.9	41.4
3	ULIF	24.3	37	69.6	42
4	ULIF	13.8	33.1	59.8	48.1
5	ULIF	7.7	30.1	70.3	52.3
6	ULIF	16.2	31.3	86.2	51.5
7	ULIF	19.1	34	72.3	53.7
8	ULIF	23.6	42.7	66.2	37.5
9	ULIF	2.5	29	64	44.6
10	ULIF	9.2	25	35.7	17.9
11	ULIF	19.1	45.6	80.8	52.3
12	ULIF	17.3	34.8	75.4	47.1
13	ULIF	14	34	87.8	56.5
14	ULIF	18	35.5	62.1	45.1
15	ULIF	23.6	28.5	54.8	44.9
16	ULIF	19.4	43	72.4	47.3
17	ULIF	18	38	66.5	48.1
18	ULIF	17.9	37.1	77.8	42.1
19	ULIF	12.7	47.6	84	36.3
20	ULIF	12.6	27.7	54.2	43.7
21	ULIF	20.5	41.1	58	41.8
22	ULIF	15.6	40.1	61.8	41.5
23	ULIF	2.2	26.4	48.2	35
24	ULIF	7.9	29.4	65.5	44.5
25	ULIF	15	27.7	42.4	32.7
26	ULIF	16.9	25.4	58.9	41
27	ULIF	8.7	28.2	68.6	37.5
28	ULIF	15.1	30.9	80.4	59.1
29	ULIF	21	40.8	66.5	48.6
30	ULIF	14.3	31.5	47	23.2
31	ULIF	27.9	42.8	51.4	28.6
32	ULIF	13.2	38.3	65.2	43.9
33	ULIF	13.2	57.4	88.3	61.8
34	ULIF	27.5	41	60	46.5
35	ULIF	12.7	40	71.7	40.5
1	MIS-TLIF	22.3	40.3	78.9	56.7
2	MIS-TLIF	15.9	30.5	60.1	35.7
3	MIS-TLIF	8.8	35.4	75.7	38.2
4	MIS-TLIF	18.8	41.1	72	55.7
5	MIS-TLIF	10.9	33	63.4	36.9
6	MIS-TLIF	8.9	27.3	59.3	41.1
7	MIS-TLIF	20.7	43.7	83.4	65.6
8	MIS-TLIF	15.8	27.8	63.8	35.5
9	MIS-TLIF	28.5	42.3	67.3	53
10	MIS-TLIF	14.6	34.2	71	53.5
11	MIS-TLIF	15	30.9	68.8	55.8
12	MIS-TLIF	10.4	26.9	79.4	65.2
13	MIS-TLIF	24.1	45.1	55.2	39.5
14	MIS-TLIF	22.8	46.4	64.7	41
15	MIS-TLIF	25.4	38.7	77.9	49.9
16	MIS-TLIF	21	33.1	76.1	62.7
17	MIS-TLIF	20.9	35.2	60.6	40.9
18	MIS-TLIF	10.5	29.1	74	45.3
19	MIS-TLIF	9.5	29.5	73.1	52.9
20	MIS-TLIF	8.6	20.8	33.1	14.7
21	MIS-TLIF	13.5	25.3	39.7	32.1
22	MIS-TLIF	27.3	49.6	74	37.9
23	MIS-TLIF	9.6	27.3	51.5	34.9
24	MIS-TLIF	38.1	52.6	90.7	56.6
25	MIS-TLIF	3.2	27.7	89.3	54.3
26	MIS-TLIF	21.7	37.1	62.8	47.8
27	MIS-TLIF	10.2	26.5	37.8	33
28	MIS-TLIF	15.3	38	57.8	43.4
29	MIS-TLIF	11.9	27.2	56.1	45.5
30	MIS-TLIF	21.2	41.5	75.6	51.5
31	MIS-TLIF	14.2	38.4	68.4	42.9
32	MIS-TLIF	3.1	32.2	78.4	60.5
33	MIS-TLIF	17	35	64.2	37.4
34	MIS-TLIF	14.1	32.4	78.2	45.4
35	MIS-TLIF	11.7	28.6	55.7	47.2
36	MIS-TLIF	8.8	35.1	95.1	62.3
37	MIS-TLIF	17.9	36	79.3	52
38	MIS-TLIF	20.5	35	58.6	30.2
39	MIS-TLIF	11.3	36.5	56.9	44.1
40	MIS-TLIF	6.6	31.1	69.9	42.4
41	MIS-TLIF	13.5	35.9	70.3	43.6
42	MIS-TLIF	23.2	37.9	51.3	33.9
