# Supplementary material for: Comparison of mid-term outcomes between unilateral biportal endoscopic and minimally invasive transforaminal lumbar interbody fusion in the treatment of single-level lumbar degenerative disease
Source: PLoS One. 2025 Apr 29;20(4):e0321569. doi: 10.1371/journal.pone.0321569 (PMC12040190; doi:10.1371/journal.pone.0321569)
Supplement: S4 File — (ZIP) [file pone.0321569.s004.zip]

Archive with 6 entries (5 files):
- S4-VAS scores/
- __MACOSX/._S4-VAS scores
- S4-VAS scores/VAS-B.xlsx
- __MACOSX/S4-VAS scores/._VAS-B.xlsx
- S4-VAS scores/VAS-L.xlsx
- __MACOSX/S4-VAS scores/._VAS-L.xlsx
