# Supplementary material for: Comparison of mid-term outcomes between unilateral biportal endoscopic and minimally invasive transforaminal lumbar interbody fusion in the treatment of single-level lumbar degenerative disease
Source: PLoS One. 2025 Apr 29;20(4):e0321569. doi: 10.1371/journal.pone.0321569 (PMC12040190; doi:10.1371/journal.pone.0321569)
Supplement: S4 File — (ZIP) [file pone.0321569.s004.zip › S4-VAS scores/VAS-B.xlsx]

## Sheet: Sheet1
Number	Group	VAS-B-pre-op	VAS-B-1W-post-op	VAS-B-1M-post-op	VAS-B-3M-post-op	VAS-B-12M-post-op	VAS-B-36M-post-op
1	ULIF	5	3	2	2	2	2
2	ULIF	7	3	2	1	0	0
3	ULIF	7	4	2	0	0	0
4	ULIF	5	3	2	1	0	0
5	ULIF	6	3	2	1	0	0
6	ULIF	6	4	2	1	0	0
7	ULIF	6	3	3	1	1	1
8	ULIF	8	4	3	1	1	1
9	ULIF	8	5	3	2	2	2
10	ULIF	8	5	4	4	2	2
11	ULIF	6	3	3	2	2	2
12	ULIF	7	2	2	3	2	2
13	ULIF	4	4	4	3	3	2
14	ULIF	6	3	3	2	2	2
15	ULIF	5	3	2	2	2	2
16	ULIF	7	5	4	3	2	2
17	ULIF	7	4	4	3	2	2
18	ULIF	6	4	2	2	2	2
19	ULIF	6	3	2	2	2	2
20	ULIF	3	1	1	2	2	2
21	ULIF	5	3	2	3	2	2
22	ULIF	7	5	3	3	2	2
23	ULIF	5	3	2	2	3	2
24	ULIF	6	4	3	2	3	2
25	ULIF	6	4	3	3	3	2
26	ULIF	9	7	4	2	2	2
27	ULIF	7	5	3	3	3	2
28	ULIF	8	6	4	4	3	2
29	ULIF	7	5	3	3	3	2
30	ULIF	7	2	1	0	0	0
31	ULIF	8	6	5	4	3	2
32	ULIF	6	4	3	2	2	2
33	ULIF	9	7	5	5	3	3
34	ULIF	4	2	1	0	0	0
35	ULIF	5	3	2	1	0	0
1	MIS-TLIF	9	6	5	4	4	2
2	MIS-TLIF	7	5	4	3	2	2
3	MIS-TLIF	6	4	3	2	1	1
4	MIS-TLIF	8	6	4	3	3	2
5	MIS-TLIF	8	6	4	3	3	2
6	MIS-TLIF	7	5	3	3	2	2
7	MIS-TLIF	8	6	5	3	3	3
8	MIS-TLIF	8	6	5	3	3	3
9	MIS-TLIF	3	1	0	0	0	2
10	MIS-TLIF	5	3	2	0	0	0
11	MIS-TLIF	5	3	2	0	0	0
12	MIS-TLIF	6	4	3	2	1	2
13	MIS-TLIF	9	6	4	3	4	2
14	MIS-TLIF	7	5	3	3	2	2
15	MIS-TLIF	6	4	3	2	1	2
16	MIS-TLIF	6	4	3	2	1	2
17	MIS-TLIF	5	3	2	1	0	0
18	MIS-TLIF	6	4	3	2	1	2
19	MIS-TLIF	8	6	5	3	3	3
20	MIS-TLIF	6	4	3	2	1	2
21	MIS-TLIF	5	3	2	0	0	0
22	MIS-TLIF	9	7	5	4	4	3
23	MIS-TLIF	6	4	3	2	1	2
24	MIS-TLIF	8	6	4	4	3	3
25	MIS-TLIF	7	5	3	3	2	2
26	MIS-TLIF	5	3	2	0	0	0
27	MIS-TLIF	4	2	1	0	0	0
28	MIS-TLIF	6	4	3	2	1	2
29	MIS-TLIF	7	5	4	3	2	2
30	MIS-TLIF	4	2	1	0	0	0
31	MIS-TLIF	7	5	4	2	2	2
32	MIS-TLIF	7	5	4	3	2	2
33	MIS-TLIF	7	5	4	2	2	2
34	MIS-TLIF	4	2	1	0	0	0
35	MIS-TLIF	5	3	2	1	0	0
36	MIS-TLIF	8	6	5	3	3	2
37	MIS-TLIF	9	7	5	4	4	3
38	MIS-TLIF	10	8	5	5	5	2
39	MIS-TLIF	8	6	4	4	3	2
40	MIS-TLIF	6	4	3	2	1	1
41	MIS-TLIF	7	5	4	2	2	2
42	MIS-TLIF	7	5	4	2	2	2
