# Supplementary material for: Comparison of mid-term outcomes between unilateral biportal endoscopic and minimally invasive transforaminal lumbar interbody fusion in the treatment of single-level lumbar degenerative disease
Source: PLoS One. 2025 Apr 29;20(4):e0321569. doi: 10.1371/journal.pone.0321569 (PMC12040190; doi:10.1371/journal.pone.0321569)
Supplement: S4 File — (ZIP) [file pone.0321569.s004.zip › S4-VAS scores/VAS-L.xlsx]

## Sheet: Sheet1
Number	Group	VAS-L-pre-op	VAS-L-1W-post-op	VAS-L-1M-post-op	VAS-L-3M-post-op	VAS-L-12M-post-op	VAS-L-36M-post-op
1	ULIF	9	5	4	4	2	2
2	ULIF	5	2	1	2	2	2
3	ULIF	8	5	2	3	3	2
4	ULIF	9	5	4	4	2	2
5	ULIF	8	5	4	3	3	1
6	ULIF	10	6	6	5	3	2
7	ULIF	8	4	4	3	2	2
8	ULIF	4	2	0	0	0	1
9	ULIF	7	3	2	2	2	2
10	ULIF	6	2	2	1	0	1
11	ULIF	6	2	2	1	0	0
12	ULIF	8	4	4	3	2	2
13	ULIF	6	2	2	1	0	0
14	ULIF	8	4	4	3	2	2
15	ULIF	8	4	3	3	2	2
16	ULIF	6	2	2	1	0	0
17	ULIF	6	2	2	3	2	2
18	ULIF	5	2	1	3	2	2
19	ULIF	7	3	3	2	2	2
20	ULIF	7	4	3	2	2	2
21	ULIF	7	3	3	2	2	2
22	ULIF	6	3	2	1	1	0
23	ULIF	6	3	2	3	2	2
24	ULIF	7	4	3	2	2	1
25	ULIF	7	4	3	2	2	1
26	ULIF	7	3	3	2	2	1
27	ULIF	8	4	4	3	3	2
28	ULIF	5	2	1	0	0	0
29	ULIF	7	3	3	2	2	2
30	ULIF	7	4	3	2	2	2
31	ULIF	9	6	5	4	2	2
32	ULIF	7	3	3	2	2	2
33	ULIF	7	3	3	2	2	2
34	ULIF	9	6	5	4	2	2
35	ULIF	5	2	1	0	0	0
1	MIS-TLIF	8	6	4	4	3	2
2	MIS-TLIF	6	3	2	2	1	0
3	MIS-TLIF	7	4	3	2	2	2
4	MIS-TLIF	7	4	3	2	2	2
5	MIS-TLIF	8	6	4	3	3	2
6	MIS-TLIF	5	3	2	1	0	0
7	MIS-TLIF	5	3	2	2	1	0
8	MIS-TLIF	7	5	3	3	2	2
9	MIS-TLIF	10	7	6	5	4	4
10	MIS-TLIF	6	4	3	2	2	2
11	MIS-TLIF	9	6	5	4	3	2
12	MIS-TLIF	3	1	1	0	0	0
13	MIS-TLIF	8	5	4	3	3	2
14	MIS-TLIF	7	4	3	3	2	2
15	MIS-TLIF	7	4	3	2	2	2
16	MIS-TLIF	5	2	2	1	0	0
17	MIS-TLIF	8	5	4	3	3	2
18	MIS-TLIF	8	5	4	3	2	2
19	MIS-TLIF	7	4	3	2	2	2
20	MIS-TLIF	8	5	4	3	2	2
21	MIS-TLIF	7	4	3	2	2	2
22	MIS-TLIF	5	2	1	1	0	0
23	MIS-TLIF	7	4	3	2	2	2
24	MIS-TLIF	8	5	4	3	2	2
25	MIS-TLIF	7	4	3	2	2	2
26	MIS-TLIF	8	5	4	3	2	2
27	MIS-TLIF	6	4	3	2	2	2
28	MIS-TLIF	6	4	3	2	2	2
29	MIS-TLIF	6	3	2	2	1	0
30	MIS-TLIF	8	5	4	3	2	2
31	MIS-TLIF	6	3	2	2	1	1
32	MIS-TLIF	4	2	1	0	0	0
33	MIS-TLIF	6	3	2	2	1	1
34	MIS-TLIF	8	6	5	4	3	2
35	MIS-TLIF	7	5	3	3	2	2
36	MIS-TLIF	7	5	3	3	2	2
37	MIS-TLIF	6	4	3	2	2	2
38	MIS-TLIF	6	3	2	2	1	1
39	MIS-TLIF	9	7	5	4	3	3
40	MIS-TLIF	6	3	2	2	1	1
41	MIS-TLIF	4	2	1	0	0	0
42	MIS-TLIF	9	6	5	4	3	2
