# Supplementary material for: Comparison of mid-term outcomes between unilateral biportal endoscopic and minimally invasive transforaminal lumbar interbody fusion in the treatment of single-level lumbar degenerative disease
Source: PLoS One. 2025 Apr 29;20(4):e0321569. doi: 10.1371/journal.pone.0321569 (PMC12040190; doi:10.1371/journal.pone.0321569)
Supplement: S5 File — (ZIP) [file pone.0321569.s005.zip]

Archive with 6 entries (5 files):
- S5-Function scores/
- __MACOSX/._S5-Function scores
- S5-Function scores/ODI.xlsx
- __MACOSX/S5-Function scores/._ODI.xlsx
- S5-Function scores/JOA.xlsx
- __MACOSX/S5-Function scores/._JOA.xlsx
