# Supplementary material for: Comparison of mid-term outcomes between unilateral biportal endoscopic and minimally invasive transforaminal lumbar interbody fusion in the treatment of single-level lumbar degenerative disease
Source: PLoS One. 2025 Apr 29;20(4):e0321569. doi: 10.1371/journal.pone.0321569 (PMC12040190; doi:10.1371/journal.pone.0321569)
Supplement: S5 File — (ZIP) [file pone.0321569.s005.zip › S5-Function scores/ODI.xlsx]

## Sheet: Sheet1
编号	术前ODI评分 ODI-pre-op	Number	Group	ODI-1M-post-op (%)	ODI-6M-post-op (%)	ODI-1Y-post-op (%)	ODI-2Y-post-op (%)	ODI-3Y-post-op (%)
1	61	1	ULIF	41	35	26	27	24
2	36	2	ULIF	17	15	12	12	10
3	59	3	ULIF	42	35	37	31	28
4	66	4	ULIF	47	40	32	25	22
5	57	5	ULIF	39	31	16	20	19
6	70	6	ULIF	51	44	38	28	25
7	58	7	ULIF	37	32	26	23	21
8	46	8	ULIF	28	21	17	15	11
9	53	9	ULIF	34	27	26	22	19
10	51	10	ULIF	32	26	22	17	15
11	52	11	ULIF	32	27	22	18	14
12	58	12	ULIF	39	32	22	24	21
13	53	13	ULIF	34	27	24	19	16
14	58	14	ULIF	39	32	32	24	22
15	59	15	ULIF	42	33	32	25	21
16	53	16	ULIF	33	25	24	19	16
17	51	17	ULIF	34	25	23	21	15
18	47	18	ULIF	27	20	18	14	12
19	53	19	ULIF	35	28	24	21	18
20	53	20	ULIF	34	28	24	20	17
21	53	21	ULIF	34	27	24	19	17
22	50	22	ULIF	30	23	20	18	18
23	49	23	ULIF	31	23	21	17	13
24	56	24	ULIF	39	30	22	24	20
25	56	25	ULIF	37	32	28	25	22
26	56	26	ULIF	37	30	22	22	19
27	61	27	ULIF	42	35	29	27	24
28	49	28	ULIF	30	24	19	16	14
29	57	29	ULIF	38	30	27	22	18
30	56	30	ULIF	42	35	16	18	17
31	61	31	ULIF	39	37	29	27	22
32	54	32	ULIF	34	27	25	21	19
33	54	33	ULIF	35	28	25	22	18
34	61	34	ULIF	40	35	20	20	17
35	48	35	ULIF	29	22	20	16	13
1	60	1	MIS-TLIF	40	32	26	22	19
2	54	2	MIS-TLIF	36	28	22	18	16
3	56	3	MIS-TLIF	38	30	24	20	17
4	59	4	MIS-TLIF	39	32	26	23	19
5	63	5	MIS-TLIF	46	37	31	27	22
6	48	6	MIS-TLIF	34	25	19	16	12
7	55	7	MIS-TLIF	37	29	23	19	17
8	58	8	MIS-TLIF	39	31	24	20	17
9	66	9	MIS-TLIF	48	41	35	28	32
10	53	10	MIS-TLIF	36	27	22	18	16
11	65	11	MIS-TLIF	48	40	32	25	24
12	46	12	MIS-TLIF	31	21	18	13	11
13	63	13	MIS-TLIF	45	35	29	24	22
14	59	14	MIS-TLIF	39	32	26	20	19
15	58	15	MIS-TLIF	39	32	26	22	19
16	44	16	MIS-TLIF	30	20	17	13	10
17	62	17	MIS-TLIF	44	35	29	25	22
18	62	18	MIS-TLIF	42	34	29	25	22
19	58	19	MIS-TLIF	39	31	25	21	18
20	61	20	MIS-TLIF	42	34	29	23	22
21	58	21	MIS-TLIF	39	31	24	20	17
22	42	22	MIS-TLIF	24	19	10	10	8
23	57	23	MIS-TLIF	38	31	24	22	17
24	61	24	MIS-TLIF	41	34	28	25	21
25	55	25	MIS-TLIF	38	30	24	20	17
26	61	26	MIS-TLIF	41	34	27	25	20
27	55	27	MIS-TLIF	37	28	23	19	16
28	54	28	MIS-TLIF	37	28	23	17	16
29	47	29	MIS-TLIF	31	22	19	15	12
30	60	30	MIS-TLIF	40	33	27	23	20
31	53	31	MIS-TLIF	36	27	21	19	15
32	43	32	MIS-TLIF	24	19	17	14	10
33	48	33	MIS-TLIF	32	24	19	15	12
34	65	34	MIS-TLIF	48	40	32	27	24
35	64	35	MIS-TLIF	47	39	31	26	23
36	60	36	MIS-TLIF	41	33	27	22	20
37	52	37	MIS-TLIF	35	26	20	16	15
38	51	38	MIS-TLIF	35	26	20	16	14
39	67	39	MIS-TLIF	54	42	38	28	25
40	50	40	MIS-TLIF	34	26	20	15	13
41	49	41	MIS-TLIF	34	25	20	16	13
42	66	42	MIS-TLIF	49	42	35	28	25
