# Supplementary material for: Comparison of mid-term outcomes between unilateral biportal endoscopic and minimally invasive transforaminal lumbar interbody fusion in the treatment of single-level lumbar degenerative disease
Source: PLoS One. 2025 Apr 29;20(4):e0321569. doi: 10.1371/journal.pone.0321569 (PMC12040190; doi:10.1371/journal.pone.0321569)
Supplement: S5 File — (ZIP) [file pone.0321569.s005.zip › S5-Function scores/JOA.xlsx]

## Sheet: Sheet1
Number	Group	JOA-1M-post-op	JOA-6M-post-op	JOA-12M-post-op	JOA-2Y-post-op	JOA-3Y-post-op
1	ULIF	16	18	19	21	21
2	ULIF	24	26	27	27	28
3	ULIF	17	19	20	22	22
4	ULIF	16	18	19	20	21
5	ULIF	18	20	21	23	24
6	ULIF	16	17	18	20	20
7	ULIF	17	19	20	22	23
8	ULIF	25	27	28	27	29
9	ULIF	20	21	22	24	25
10	ULIF	22	24	24	26	26
11	ULIF	21	23	24	25	26
12	ULIF	18	19	20	23	24
13	ULIF	21	23	23	25	26
14	ULIF	18	19	20	23	23
15	ULIF	17	19	20	22	22
16	ULIF	21	22	23	25	26
17	ULIF	22	23	24	26	26
18	ULIF	23	25	25	26	27
19	ULIF	20	22	23	25	26
20	ULIF	20	22	23	25	26
21	ULIF	20	22	23	25	26
22	ULIF	22	24	24	26	27
23	ULIF	22	24	24	26	27
24	ULIF	19	20	21	23	24
25	ULIF	19	21	21	23	24
26	ULIF	19	21	21	24	24
27	ULIF	16	19	19	21	21
28	ULIF	23	25	25	27	27
29	ULIF	18	20	21	23	24
30	ULIF	19	21	22	24	24
31	ULIF	17	19	20	21	22
32	ULIF	19	21	22	24	24
33	ULIF	20	21	22	24	25
34	ULIF	17	19	20	22	22
35	ULIF	24	26	26	27	28
1	MIS-TLIF	17	20	21	22	23
2	MIS-TLIF	19	23	23	25	25
3	MIS-TLIF	18	22	23	24	25
4	MIS-TLIF	18	20	22	23	24
5	MIS-TLIF	15	18	19	21	22
6	MIS-TLIF	21	23	26	26	27
7	MIS-TLIF	18	22	23	24	25
8	MIS-TLIF	18	21	22	24	24
9	MIS-TLIF	14	17	17	20	21
10	MIS-TLIF	19	23	23	25	25
11	MIS-TLIF	15	18	18	20	22
12	MIS-TLIF	22	25	26	27	28
13	MIS-TLIF	15	19	19	21	22
14	MIS-TLIF	18	20	22	23	24
15	MIS-TLIF	18	21	22	24	24
16	MIS-TLIF	22	25	26	27	28
17	MIS-TLIF	16	19	21	22	22
18	MIS-TLIF	17	19	21	22	22
19	MIS-TLIF	18	21	22	24	24
20	MIS-TLIF	17	20	21	22	23
21	MIS-TLIF	18	21	22	24	24
22	MIS-TLIF	24	27	28	28	29
23	MIS-TLIF	18	21	23	24	24
24	MIS-TLIF	17	20	21	22	23
25	MIS-TLIF	18	22	23	24	25
26	MIS-TLIF	17	20	21	22	23
27	MIS-TLIF	19	22	23	25	25
28	MIS-TLIF	19	22	23	25	25
29	MIS-TLIF	21	25	26	27	27
30	MIS-TLIF	18	20	22	23	23
31	MIS-TLIF	19	23	24	25	25
32	MIS-TLIF	24	26	26	28	29
33	MIS-TLIF	21	23	25	26	26
34	MIS-TLIF	15	18	18	20	22
35	MIS-TLIF	16	19	20	22	22
36	MIS-TLIF	18	20	22	23	24
37	MIS-TLIF	20	23	24	25	25
38	MIS-TLIF	20	23	25	25	26
39	MIS-TLIF	11	16	17	19	20
40	MIS-TLIF	20	23	25	26	26
41	MIS-TLIF	20	23	25	26	26
42	MIS-TLIF	15	17	17	20	21
