# Supplementary material for: Comparison of mid-term outcomes between unilateral biportal endoscopic and minimally invasive transforaminal lumbar interbody fusion in the treatment of single-level lumbar degenerative disease
Source: PLoS One. 2025 Apr 29;20(4):e0321569. doi: 10.1371/journal.pone.0321569 (PMC12040190; doi:10.1371/journal.pone.0321569)
Supplement: S6 File — (ZIP) [file pone.0321569.s006.zip]

Archive with 2 entries (2 files):
- S6-complications.xlsx
- __MACOSX/._S6-complications.xlsx
