# Supplementary material for: Comparison of mid-term outcomes between unilateral biportal endoscopic and minimally invasive transforaminal lumbar interbody fusion in the treatment of single-level lumbar degenerative disease
Source: PLoS One. 2025 Apr 29;20(4):e0321569. doi: 10.1371/journal.pone.0321569 (PMC12040190; doi:10.1371/journal.pone.0321569)
Supplement: S6 File — (ZIP) [file pone.0321569.s006.zip › S6-complications.xlsx]

## Sheet: Sheet1
Number	Group	Complicaitons
1	ULIF
2	ULIF
3	ULIF
4	ULIF	Dura tear
5	ULIF
6	ULIF
7	ULIF	Cage subsidence
8	ULIF
9	ULIF
10	ULIF
11	ULIF
12	ULIF
13	ULIF
14	ULIF
15	ULIF	Symptomatic ASD 2 years post-op
16	ULIF
17	ULIF
18	ULIF
19	ULIF
20	ULIF
21	ULIF
22	ULIF	Dura tear
23	ULIF
24	ULIF
25	ULIF
26	ULIF
27	ULIF
28	ULIF	Temporary dysesthesia
29	ULIF
30	ULIF
31	ULIF
32	ULIF
33	ULIF
34	ULIF
35	ULIF
1	MIS-TLIF
2	MIS-TLIF
3	MIS-TLIF
4	MIS-TLIF
5	MIS-TLIF	Cage subsidence
6	MIS-TLIF
7	MIS-TLIF
8	MIS-TLIF
9	MIS-TLIF	Dura tear
10	MIS-TLIF
11	MIS-TLIF
12	MIS-TLIF
13	MIS-TLIF
14	MIS-TLIF
15	MIS-TLIF
16	MIS-TLIF
17	MIS-TLIF	Endplate injury
18	MIS-TLIF
19	MIS-TLIF
20	MIS-TLIF	Temporary dysesthesia
21	MIS-TLIF
22	MIS-TLIF
23	MIS-TLIF
24	MIS-TLIF
25	MIS-TLIF
26	MIS-TLIF
27	MIS-TLIF	Endplate injury
28	MIS-TLIF
29	MIS-TLIF
30	MIS-TLIF
31	MIS-TLIF
32	MIS-TLIF
33	MIS-TLIF	Cage subsidence
34	MIS-TLIF
35	MIS-TLIF
36	MIS-TLIF
37	MIS-TLIF
38	MIS-TLIF	Symptomatic ASD 1 year post-op
39	MIS-TLIF
40	MIS-TLIF
41	MIS-TLIF
42	MIS-TLIF
