# Supplementary material for: Comparison of mid-term outcomes between unilateral biportal endoscopic and minimally invasive transforaminal lumbar interbody fusion in the treatment of single-level lumbar degenerative disease
Source: PLoS One. 2025 Apr 29;20(4):e0321569. doi: 10.1371/journal.pone.0321569 (PMC12040190; doi:10.1371/journal.pone.0321569)
Supplement: S7 File — (ZIP) [file pone.0321569.s007.zip › S7-Imaging parameters/IDH.xlsx]

## Sheet: Sheet1
编号	Number	Group	IDH-pre-op (mm)	IDH-1M-post-op (mm)	IDH-1Ypost--op (mm)	IDH-2Y post-op (mm)	IDH-3Y post-op (mm)
1	1	ULIF	7	10	10	9	9
2	2	ULIF	7	9	8	8	8
3	3	ULIF	7	10	10	8	8
4	4	ULIF	8	10	10	9	8
5	5	ULIF	8	11	10	9	9
6	6	ULIF	7	9	8	8	7
7	7	ULIF	9	11	10	10	10
8	8	ULIF	8	11	11	10	10
9	9	ULIF	9	12	11	10	10
10	10	ULIF	9	10	10	9	9
11	11	ULIF	9	11	10	10	10
12	12	ULIF	10	13	12	12	12
13	13	ULIF	8	11	10	9	9
14	14	ULIF	10	12	11	11	11
15	15	ULIF	10	12	10	10	10
16	16	ULIF	8	11	10	9	9
17	17	ULIF	8	10	10	9	9
18	18	ULIF	8	11	9	9	9
19	19	ULIF	9	12	11	11	11
20	20	ULIF	9	10	9	9	8
21	21	ULIF	7	10	9	9	9
22	22	ULIF	10	12	11	11	11
23	23	ULIF	9	11	10	10	10
24	24	ULIF	11	13	12	11	11
25	25	ULIF	10	11	10	10	10
26	26	ULIF	8	10	9	9	8
27	27	ULIF	11	13	12	12	12
28	28	ULIF	10	12	11	11	11
29	29	ULIF	10	12	11	11	10
30	30	ULIF	9	11	10	9	9
31	31	ULIF	8	10	9	9	9
32	32	ULIF	7	9	8	7	7
33	33	ULIF	10	12	11	11	10
34	34	ULIF	10	12	10	10	10
35	35	ULIF	8	10	10	9	9
1	1	MIS-TLIF	8	10	9	9	9
2	2	MIS-TLIF	9	12	11	10	10
3	3	MIS-TLIF	10	13	12	12	12
4	4	MIS-TLIF	8	11	10	10	10
5	5	MIS-TLIF	6	8	8	7	7
6	6	MIS-TLIF	8	10	9	9	9
7	7	MIS-TLIF	7	10	9	8	8
8	8	MIS-TLIF	7	10	9	9	9
9	9	MIS-TLIF	9	13	11	10	10
10	10	MIS-TLIF	8	10	9	9	9
11	11	MIS-TLIF	8	10	8	8	8
12	12	MIS-TLIF	9	10	10	9	9
13	13	MIS-TLIF	7	10	9	8	8
14	14	MIS-TLIF	8	10	9	9	9
15	15	MIS-TLIF	9	11	10	10	9
16	16	MIS-TLIF	9	11	10	10	10
17	17	MIS-TLIF	8	11	9	9	9
18	18	MIS-TLIF	11	13	11	11	11
19	19	MIS-TLIF	10	12	11	10	10
20	20	MIS-TLIF	9	11	10	9	9
21	21	MIS-TLIF	8	10	9	9	9
22	22	MIS-TLIF	8	10	9	8	8
23	23	MIS-TLIF	10	13	12	11	11
24	24	MIS-TLIF	8	11	10	10	10
25	25	MIS-TLIF	7	10	8	8	8
26	26	MIS-TLIF	9	12	11	10	10
27	27	MIS-TLIF	8	10	10	9	8
28	28	MIS-TLIF	10	13	12	11	11
29	29	MIS-TLIF	8	11	10	10	10
30	30	MIS-TLIF	9	11	10	9	9
31	31	MIS-TLIF	10	12	11	11	10
32	32	MIS-TLIF	7	11	10	10	10
33	33	MIS-TLIF	7	9	8	8	8
34	34	MIS-TLIF	7	9	8	8	8
35	35	MIS-TLIF	7	10	9	8	8
36	36	MIS-TLIF	9	12	11	10	10
37	37	MIS-TLIF	8	10	9	9	9
38	38	MIS-TLIF	9	11	11	10	10
39	39	MIS-TLIF	7	10	9	9	9
40	40	MIS-TLIF	8	10	10	9	9
41	41	MIS-TLIF	9	11	9	9	9
42	42	MIS-TLIF	10	13	11	11	10
