# Supplementary material for: Comparison of mid-term outcomes between unilateral biportal endoscopic and minimally invasive transforaminal lumbar interbody fusion in the treatment of single-level lumbar degenerative disease
Source: PLoS One. 2025 Apr 29;20(4):e0321569. doi: 10.1371/journal.pone.0321569 (PMC12040190; doi:10.1371/journal.pone.0321569)
Supplement: S7 File — (ZIP) [file pone.0321569.s007.zip › S7-Imaging parameters/Fusion rate.xlsx]

## Sheet: Sheet1
Number	Group	Fusion rate-1Y-post-op	Fusion rate-2Y-post-op	Fusion rate-3Y-post-op
1	ULIF	I	I	I
2	ULIF	I	I	I
3	ULIF	II	I	I
4	ULIF	II	I	I
5	ULIF	I	I	I
6	ULIF	II	I	I
7	ULIF	III	III	III
8	ULIF	II	II	I
9	ULIF	I	I	I
10	ULIF	I	I	I
11	ULIF	II	I	I
12	ULIF	I	I	I
13	ULIF	II	II	II
14	ULIF	I	I	I
15	ULIF	III	II	II
16	ULIF	II	I	I
17	ULIF	I	I	I
18	ULIF	II	II	I
19	ULIF	I	I	I
20	ULIF	II	I	I
21	ULIF	I	I	I
22	ULIF	III	II	II
23	ULIF	I	I	I
24	ULIF	I	I	I
25	ULIF	II	I	I
26	ULIF	II	II	I
27	ULIF	I	I	I
28	ULIF	I	I	I
29	ULIF	III	III	II
30	ULIF	I	I	I
31	ULIF	I	I	I
32	ULIF	III	III	III
33	ULIF	I	I	I
34	ULIF	II	I	I
35	ULIF	I	I	I
1	MIS-TLIF	I	I	I
2	MIS-TLIF	II	I	I
3	MIS-TLIF	I	I	I
4	MIS-TLIF	II	II	I
5	MIS-TLIF	III	II	II
6	MIS-TLIF	I	I	I
7	MIS-TLIF	II	I	I
8	MIS-TLIF	I	I	I
9	MIS-TLIF	III	II	I
10	MIS-TLIF	I	I	I
11	MIS-TLIF	I	I	I
12	MIS-TLIF	II	I	I
13	MIS-TLIF	I	I	I
14	MIS-TLIF	II	II	I
15	MIS-TLIF	I	I	I
16	MIS-TLIF	II	I	I
17	MIS-TLIF	III	III	III
18	MIS-TLIF	I	I	I
19	MIS-TLIF	II	I	I
20	MIS-TLIF	I	I	I
21	MIS-TLIF	II	II	I
22	MIS-TLIF	I	I	I
23	MIS-TLIF	II	I	I
24	MIS-TLIF	I	I	I
25	MIS-TLIF	I	I	I
26	MIS-TLIF	II	II	I
27	MIS-TLIF	III	II	II
28	MIS-TLIF	I	I	I
29	MIS-TLIF	I	I	I
30	MIS-TLIF	III	III	I
31	MIS-TLIF	I	I	I
32	MIS-TLIF	II	I	I
33	MIS-TLIF	III	II	II
34	MIS-TLIF	I	I	I
35	MIS-TLIF	II	I	I
36	MIS-TLIF	II	I	I
37	MIS-TLIF	I	I	I
38	MIS-TLIF	III	III	III
39	MIS-TLIF	I	I	I
40	MIS-TLIF	I	I	I
41	MIS-TLIF	I	I	I
42	MIS-TLIF	II	I	I
