# Supplementary material for: Comparison of mid-term outcomes between unilateral biportal endoscopic and minimally invasive transforaminal lumbar interbody fusion in the treatment of single-level lumbar degenerative disease
Source: PLoS One. 2025 Apr 29;20(4):e0321569. doi: 10.1371/journal.pone.0321569 (PMC12040190; doi:10.1371/journal.pone.0321569)
Supplement: S7 File — (ZIP) [file pone.0321569.s007.zip › S7-Imaging parameters/SLA and LLA.xlsx]

## Sheet: Sheet1
Number	Group	SLA-1M-post-op (°)	SLA-1Y-post-op (°)	SLA-2Y-post-op (°)	SLA-3Y-post-op (°)	LLA-pre-op (°)	LLA-1M-post-op (°)	LLA-1Y-post-op (°)	LLA-2Y-post-op (°)	LLA-3Y-post-op (°)
1	ULIF	10	9	9	8	46	53	51	50	50
2	ULIF	6	6	6	6	35	42	40	39	39
3	ULIF	7	7	7	7	39	44	42	41	41
4	ULIF	7	5	6	6	36	41	40	38	38
5	ULIF	8	8	8	8	40	46	44	43	43
6	ULIF	7	7	7	6	38	42	40	40	40
7	ULIF	10	9	9	9	46	51	50	47	47
8	ULIF	11	10	10	10	48	54	53	50	50
9	ULIF	11	10	10	10	48	55	53	52	51
10	ULIF	9	8	7	8	45	49	47	45	45
11	ULIF	11	10	10	10	48	52	50	48	48
12	ULIF	15	14	13	13	58	63	62	58	57
13	ULIF	9	8	8	8	42	46	44	43	43
14	ULIF	13	12	12	12	50	56	54	53	52
15	ULIF	12	11	11	11	48	52	50	49	50
16	ULIF	10	9	9	9	46	53	51	50	50
17	ULIF	10	9	9	8	45	52	50	49	48
18	ULIF	9	8	8	8	42	49	47	46	45
19	ULIF	13	13	12	12	54	58	56	55	54
20	ULIF	8	7	7	7	41	48	45	44	44
21	ULIF	9	8	8	8	42	47	45	44	43
22	ULIF	13	12	12	12	53	57	56	54	54
23	ULIF	10	10	9	9	48	55	54	52	52
24	ULIF	14	13	13	12	52	57	55	54	53
25	ULIF	10	10	9	9	47	53	51	50	50
26	ULIF	7	7	7	6	36	40	39	57	37
27	ULIF	14	13	13	13	57	61	59	58	58
28	ULIF	12	11	11	11	48	55	53	51	50
29	ULIF	12	11	11	11	48	52	50	50	49
30	ULIF	8	8	8	7	40	45	43	43	44
31	ULIF	8	8	7	7	40	46	44	43	43
32	ULIF	4	4	4	4	34	42	42	41	41
33	ULIF	13	12	12	12	49	50	48	47	47
34	ULIF	10	10	9	9	47	52	49	46	46
35	ULIF	8	8	8	8	45	52	50	48	48
1	MIS-TLIF	9	9	8	8	43	46	45	43	43
2	MIS-TLIF	10	10	10	10	44	53	51	50	50
3	MIS-TLIF	13	13	12	12	52	56	54	54	52
4	MIS-TLIF	10	10	10	10	44	51	48	48	48
5	MIS-TLIF	7	6	6	6	40	46	44	43	43
6	MIS-TLIF	6	6	6	6	39	46	45	44	43
7	MIS-TLIF	6	6	6	6	38	44	42	40	40
8	MIS-TLIF	5	6	6	6	38	42	41	40	39
9	MIS-TLIF	12	12	12	12	48	53	50	49	48
10	MIS-TLIF	9	8	8	8	42	47	44	43	42
11	MIS-TLIF	6	5	5	5	38	43	40	40	40
12	MIS-TLIF	10	10	10	10	44	49	48	46	45
13	MIS-TLIF	5	5	5	5	37	43	41	40	41
14	MIS-TLIF	5	5	5	5	36	44	42	40	39
15	MIS-TLIF	10	10	10	10	43	49	48	46	45.5
16	MIS-TLIF	12	12	12	12	47	54	53	51	46
17	MIS-TLIF	11	11	11	11	44	48	45	44	44
18	MIS-TLIF	14	13	13	13	51	56	53	50	49
19	MIS-TLIF	13	13	12	12	50	55	52	51	51
20	MIS-TLIF	6	5	5	5	36	43	44	43	43
21	MIS-TLIF	10	9	9	9	42	46	47	46	45
22	MIS-TLIF	9	9	9	8	42	47	45	43	44
23	MIS-TLIF	13	13	13	12	51	54	52	51	51
24	MIS-TLIF	10	10	9	9	44	49	47	45	46
25	MIS-TLIF	5	5	5	5	35	41	39	38	38
26	MIS-TLIF	12	11	11	11	46	50	48	47	47
27	MIS-TLIF	6	5	5	5	35	41	39	38	37
28	MIS-TLIF	14	13	13	13	54	63	60	60	60
29	MIS-TLIF	11	11	11	11	46	52	50	49	49
30	MIS-TLIF	9	9	9	9	42	47	44	43	43
31	MIS-TLIF	13	12	12	12	48	55	51	50	50
32	MIS-TLIF	13	12	12	12	46	50	48	46	46
33	MIS-TLIF	5	5	5	5	35	42	41	39	39
34	MIS-TLIF	6	6	6	6	39	44	41	40	40
35	MIS-TLIF	6	6	6	6	40	44	43	41	41
36	MIS-TLIF	12	12	12	11	47	55	54	52	52
37	MIS-TLIF	7	6	6	6	41	47	45	43	43
38	MIS-TLIF	13	13	13	12	48	54	52	50	49
39	MIS-TLIF	10	9	9	9	42	48	46	44	43
40	MIS-TLIF	10	10	10	9	43	50	47	46	46
41	MIS-TLIF	11	11	11	11	45	53	51	51	51
42	MIS-TLIF	12	12	12	12	47	53	51	50	50
